# Supplementary material for: Expression and Biochemical Characterization of a Novel Marine Chitosanase from Streptomyces niveus Suitable for Preparation of Chitobiose
Source: Mar Drugs. 2021 May 24;19(6):300. doi: 10.3390/md19060300 (PMC8225178; doi:10.3390/md19060300)
Supplement: Supplementary file 1 [file marinedrugs-19-00300-s001.zip]

Archive with 1 entries (1 files):
- marinedrugs-1199767-supplementary.pdf
